# Supplementary material for: SamplEase: a simple application for collection and organization of biological specimen data in the field
Source: Ecol Evol. 2018 Sep 17;8(20):10266–71. doi: 10.1002/ece3.4503 (PMC6206197; doi:10.1002/ece3.4503)
Supplement: Supplementary file 7 [file ECE3-8-10266-s007.csv]

Sample ID	Date	Nick Name	Sex	Age	Sire	Dam	Breed	Bio Sample	GIS	Country	Region	Sample Notes	Session Name	Session Phone	Session Email	Session Notes	Photo 1st	Photos Total	Collector Name	Collector Phone	Collector Email	Collector Affiliation
201708012048_1	201708012048	Loli	Male	2 yrs	Sami	Tina	Racing	Hair	29.24436907 - 48.07870861	Kuwait	Abdali	Under training	Test	12345678	test@email.com	Collection of hair samples for a database generation	201708012048Test_1_1	2	your name	1234567	youremail@email.com	your institution
201708012048_2	201708012048	Atomi	Female	4 yrs	Sami	Tina	Racing	Hair	29.24436907 - 48.07870861	Kuwait	Abdali	Winner of national camel racing	Test	12345678	test@email.com	Collection of hair samples for a database generation	201708012048Test_2_1	2	your name	1234567	youremail@email.com	your institution
